# Supplementary material for: Plant pectin acetylesterase structure and function: new insights from bioinformatic analysis
Source: BMC Genomics. 2017 Jun 8;18:456. doi: 10.1186/s12864-017-3833-0 (PMC5465549; doi:10.1186/s12864-017-3833-0)
Supplement: Supplementary file 9 — Structural evaluation of the 3D models of AtPAE4, AtPAE8 and AtPAE10 using Ramachandran plot analysis. Each model was compared to the template 4UYU (in dark green). The Ramachandran plot was visualized using Pymol [77]. The 3D models of AtPAE4, AtPAE8 and AtPAE10 are in red, blue and olive, respectively. The square and triangle symbols represent proline and glycine residues respectively. The other amino acid residues are depicted in circle. (XLSX 8.79 kb) [file 12864_2017_3833_MOESM9_ESM.xlsx]

## Sheet: Additional file 9
Gene	Locus		Sequence
AtPAE4	AT3G09405	Forward	GTGACTACTTTCGAGACCATCTGC
		Reverse	GGGTTTCCAAGGACATCAAGCAC
AtPAE8	AT4G19420	Forward	AGGCATGATAAACGCCGAGAATGC
		Reverse	CAATGCATCAGCGAAGCTAACCC
AtPAE10	AT5G26670	Forward	CAGTGGAGATAGTCAGAACAAGGC
		Reverse	GTCCATTGCGGCTCTCCATATC
TIP41	AT4G34270	Forward	GCTCATCGGTACGCTCTTTT
		Reverse	TCCATCAGTCAGAGGCTTCC
