# Supplementary material for: Plant pectin acetylesterase structure and function: new insights from bioinformatic analysis
Source: BMC Genomics. 2017 Jun 8;18:456. doi: 10.1186/s12864-017-3833-0 (PMC5465549; doi:10.1186/s12864-017-3833-0)
Supplement: Supplementary file 10 — The Ramachandran plot statistics of AtPAE4, AtPAE8 and AtPAE10 3D models. The validation for 3D structures of AtPAEs was provided using MolProbity [77]. (XLSX 70 kb) [file 12864_2017_3833_MOESM10_ESM.xlsx]

## Sheet: Additional file 10
Clades		Species	Size genome (Mb)	Number of genes	PAE	Chromosome/Scaffold	Genes	ID	Family	Strand	Start	End	Size
Bryophyte		Physcomitrella patens	477.948	1	PhpatPAE1	scaffold_136	Pp1s136_39V6	Pp1s136_39V6.1	CE13	-	310128	315732	5604
								Pp1s136_39V6.2	CE13	-	310128	314949	4821
		Selaginella moellendorffii	212.52	7	SemoePAE1	N/A		78058	CE13	N/A	N/A	N/A
					SemoePAE2	N/A		82014	CE13	N/A	N/A	N/A
					SemoePAE3	N/A		83208	CE13	N/A	N/A	N/A
					SemoePAE4	N/A		110335	CE13	N/A	N/A	N/A
					SemoePAE5	N/A		118628	CE13	N/A	N/A	N/A
					SemoePAE6	N/A		271371	CE13	N/A	N/A	N/A
					SemoePAE7	N/A		447382	CE13	N/A	N/A	N/A
Gymnosperm		Picea abies	19600	25	PiabiPAE1	N/A		MA_3303g0010	CE13	N/A	N/A	N/A
					PiabiPAE2	N/A		MA_8032g0010	CE13	N/A	N/A	N/A
					PiabiPAE3	N/A		MA_9497g0010	CE13	N/A	N/A	N/A
					PiabiPAE4	N/A		MA_340147g0010	CE13	N/A	N/A	N/A
					PiabiPAE5	N/A		MA_34515g0010	CE13	N/A	N/A	N/A
					PiabiPAE6	N/A		MA_52077g0010	CE13	N/A	N/A	N/A
					PiabiPAE7	N/A		MA_74967g0010	CE13	N/A	N/A	N/A
					PiabiPAE8	N/A		MA_97009g0010	CE13	N/A	N/A	N/A
					PiabiPAE9	N/A		MA_112946g0010	CE13	N/A	N/A	N/A
					PiabiPAE10	N/A		MA_6644500g0010	CE13	N/A	N/A	N/A
					PiabiPAE11	N/A		MA_7238242g0010	CE13	N/A	N/A	N/A
					PiabiPAE12	N/A		MA_8045151g0010	CE13	N/A	N/A	N/A
					PiabiPAE13	N/A		MA_10306500g0010	CE13	N/A	N/A	N/A
					PiabiPAE14	N/A		MA_10328934g0010	CE13	N/A	N/A	N/A
					PiabiPAE15	N/A		MA_10333199g0010	CE13	N/A	N/A	N/A
					PiabiPAE16	N/A		MA_10333321g0010	CE13	N/A	N/A	N/A
					PiabiPAE17	N/A		MA_10376612g0010	CE13	N/A	N/A	N/A
					PiabiPAE18	N/A		MA_10389235g0010	CE13	N/A	N/A	N/A
					PiabiPAE19	N/A		MA_10389648g0010	CE13	N/A	N/A	N/A
					PiabiPAE20	N/A		MA_10432132g0010	CE13	N/A	N/A	N/A
					PiabiPAE21	N/A		MA_10432685g0010	CE13	N/A	N/A	N/A
					PiabiPAE22	N/A		MA_10433002g0010	CE13	N/A	N/A	N/A
					PiabiPAE23	N/A		MA_10435510g0010	CE13	N/A	N/A	N/A
					PiabiPAE24	N/A		MA_10435736g0010	CE13	N/A	N/A	N/A
					PiabiPAE25	N/A		MA_10436630g0010	CE13	N/A	N/A	N/A
Angiosperm	Monocotyledon	Brachypodium distachyon	272.133	11	BradiPAE1	Chr1	Bradi1g20270	Bradi1g20270.1	CE13	-	16215546	16218868	3322
					BradiPAE2		Bradi1g50397	Bradi1g50397.1	CE13	-	48988376	48991502	3126
					BradiPAE3	Chr2	Bradi2g12047	Bradi2g12047.1	CE13	+	10380647	10384689	4042
								Bradi2g12047.2	CE13	+	10380761	10384689	3928
					BradiPAE4		Bradi2g12057	Bradi2g12057.1	CE13	+	10407428	10410465	3037
					BradiPAE5		Bradi2g38780	Bradi2g38780.1	CE13	+	39024749	39029218	4469
					BradiPAE6		Bradi2g62410	Bradi2g62410.1	CE13	-	59064256	59068010	3754
					BradiPAE7		Bradi2g62420	Bradi2g62420.1	CE13	-	59068571	59070735	2164
					BradiPAE8		Bradi2g62427	Bradi2g62427.1	CE13	-	59071531	59073976	2445
								Bradi2g62427.2	CE13	-	59071531	59073976	2445
								Bradi2g62427.3	CE13	-	59071531	59073976	2445
								Bradi2g62427.4	CE13	-	59071531	59073976	2445
					BradiPAE9	Chr3	Bradi3g32865	Bradi3g32865.1	CE13	-	35256599	35261665	5066
					BradiPAE10		Bradi3g52600	Bradi3g52600.1	CE13	+	53477361	53480539	3178
								Bradi3g52600.3	CE13	+	53477361	53480539	3178
					BradiPAE11	Chr5	Bradi5g20827	Bradi5g20827.1	CE13	-	23616512	23619744	3232
		Oryza sativa	374.423	10	OsPAE1	Chr1	LOC_Os01g21630	LOC_Os01g21630.1	CE13	+	12117107	12123195	6088
					OsPAE2		LOC_Os01g66830	LOC_Os01g66830.1	CE13	-	38800956	38803908	2952
					OsPAE3		LOC_Os01g66840	LOC_Os01g66840.1	CE13	-	38807555	38810451	2896
					OsPAE4		LOC_Os01g66850	LOC_Os01g66850.1	CE13	-	38812350	38815179	2829
					OsPAE5		LOC_Os01g74330	LOC_Os01g74330.1	CE13	-	43066680	43070166	3486
					OsPAE6	Chr2	LOC_Os02g47400	LOC_Os02g47400.1	CE13	+	28935436	28939272	3836
								LOC_Os02g47400.2	CE13	+	28935436	28939272	3836
					OsPAE7	Chr4	LOC_Os04g51340	LOC_Os04g51340.1	CE13	+	30405474	30409396	3922
					OsPAE8	Chr5	LOC_Os05g02120	LOC_Os05g02120.1	CE13	+	633689	638855	5166
					OsPAE9	Chr7	LOC_Os07g44070	LOC_Os07g44070.1	CE13	+	26340128	26344357	4229
						Chr7		LOC_Os07g44070.2	CE13	+	26340128	26344356	4228
					OsPAE10	Chr10	LOC_Os10g40290	LOC_Os10g40290.1	CE13	-	21594288	21599239	4951
		Panicum virgatum	1600	24	PavirPAE1	sg0.contig105193	Pavirv00002139m.g	Pavirv00002139m	CE13	+	89	3618	3529
					PavirPAE2	sg0.contig05145	Pavirv00008793m.g	Pavirv00008793m	CE13	-	11717	16314	4597
					PavirPAE3	sg0.contig83438	Pavirv00010768m.g	Pavirv00010768m	CE13	-	566	3517	2951
					PavirPAE4	sg0.contig18975	Pavirv00014133m.g	Pavirv00014133m	CE13	-	5216	8713	3497
					PavirPAE5	sg0.contig42060	Pavirv00015127m.g	Pavirv00015127m	CE13	+	518	4443	3925
					PavirPAE6	sg0.contig65466	Pavirv00015223m.g	Pavirv00015223m	CE13	+	380	2229	1849
					PavirPAE7	sg0.contig60837	Pavirv00016312m.g	Pavirv00016312m	CE13	-	3225	4912	1687
					PavirPAE8	sg0.contig25048	Pavirv00026712m.g	Pavirv00026712m	CE13	-	194	3259	3065
					PavirPAE9	sg0.contig06435	Pavirv00029888m.g	Pavirv00029888m	CE13	+	1274	4416	3142
					PavirPAE10	sg0.contig07058	Pavirv00030753m.g	Pavirv00030753m	CE13	+	8482	11022	2540
					PavirPAE11	sg0.contig123923	Pavirv00032744m.g	Pavirv00032744m	CE13	-	198	3158	2960
					PavirPAE12	sg0.contig27226	Pavirv00033561m.g	Pavirv00033561m	CE13	+	690	3360	2670
						sg0.contig27226		Pavirv00033562m	CE13	+	690	3718	3028
					PavirPAE13	sg0.contig32413	Pavirv00034669m.g	Pavirv00034669m	CE13	+	1694	5345	3651
					PavirPAE14	sg0.contig91109	Pavirv00036492m.g	Pavirv00036492m	CE13	+	7	1939	1932
					PavirPAE15	sg0.contig166039	Pavirv00042781m.g	Pavirv00042781m	CE13	-	436	2120	1684
					PavirPAE16	sg0.contig37820	Pavirv00044124m.g	Pavirv00044124m	CE13	+	1254	3908	2654
					PavirPAE17	sg0.contig16018	Pavirv00047470m.g	Pavirv00047470m	CE13	-	2050	3432	1382
					PavirPAE18	sg0.contig114496	Pavirv00053749m.g	Pavirv00053749m	CE13	+	198	1807	1609
					PavirPAE19	sg0.contig154402	Pavirv00060334m.g	Pavirv00060334m	CE13	+	510	2381	1871
					PavirPAE20	sg0.contig22459	Pavirv00064077m.g	Pavirv00064077m	CE13	+	5072	7799	2727
						sg0.contig22459		Pavirv00064078m	CE13	+	5072	7799	2727
					PavirPAE21	sg0.contig22459	Pavirv00064079m.g	Pavirv00064079m	CE13	+	1487	4680	3193
						sg0.contig22459		Pavirv00064080m	CE13	+	1487	4683	3196
						sg0.contig22459		Pavirv00064081m	CE13	+	1487	4680	3193
					PavirPAE22	sg0.contig09991	Pavirv00069487m.g	Pavirv00069487m	CE13	+	2976	6277	3301
					PavirPAE23	sg0.contig10059	Pavirv00070012m.g	Pavirv00070012m	CE13	-	1755	9792	8037
					PavirPAE24	sg0.contig33633	Pavirv00070395m.g	Pavirv00070395m	CE13	-	696	5255	4559
		Setaria italica	405.868	15	SiPAE1	scaffold_1	Si017839m.g	Si017839m	CE13	+	35713902	35717024	3122
								Si018011m	CE13	+	35713902	35717024	3122
					SiPAE2	scaffold_2	Si029986m.g	Si029986m	CE13	+	46537490	46541353	3863
					SiPAE3	scaffold_3	Si022068m.g	Si022068m	CE13	-	4105865	4110536	4671
					SiPAE4	scaffold_5	Si001489m.g	Si001489m	CE13	+	13855106	13859812	4706
					SiPAE5		Si001540m.g	Si001540m	CE13	-	6877873	6880343	2470
					SiPAE6		Si001581m.g	Si001581m	CE13	-	47168828	47171718	2890
					SiPAE7		Si001587m.g	Si001587m	CE13	-	43517347	43519886	2539
	Dicotyledon							Si002101m	CE13	-	43517347	43519886	2539
					SiPAE8		Si001624m.g	Si001624m	CE13	-	43513078	43516563	3485
								Si002066m	CE13	-	43513078	43516563	3485
								Si002079m	CE13	-	43513078	43516563	3485
								Si002381m	CE13	-	43513078	43516323	3245
					SiPAE9		Si002361m.g	Si002361m	CE13	-	43509898	43512682	2784
								Si002502m	CE13	-	43509898	43512682	2784
					SiPAE10		Si002805m.g	Si002805m	CE13	-	43497574	43499092	1518
					SiPAE11		Si003167m.g	Si003167m	CE13	-	43499411	43500393	982
					SiPAE12		Si004669m.g	Si004669m	CE13	-	43505031	43508331	3300
					SiPAE13		Si005040m.g	Si005040m	CE13	+	13872914	13876201	3287
					SiPAE14	scaffold_7	Si010270m.g	Si010270m	CE13	+	29093620	29097227	3607
					SiPAE15	scaffold_9	Si035783m.g	Si035783m	CE13	-	39200955	39204461	3506
								Si035785m	CE13	-	39200882	39204461	3579
		Sorghum bicolor	739.15	12	SbPAE1	Chr1	Sb01g029710	Sb01g029710.1	CE13	+	51783391	51785020	1629
					SbPAE2	Chr2	Sb02g040470	Sb02g040470.1	CE13	+	74406301	74410368	4067
					SbPAE3	Chr3	Sb03g007930	Sb03g007930.1	CE13	+	8320758	8324378	3620
					SbPAE4.1		Sb03g013070	Sb03g013070.1	CE13	+	15907376	15913141	5765
					SbPAE4.2			Sb03g013070.2	CE13	+	15907376	15913141	5765
					SbPAE5		Sb03g013080	Sb03g013080.1	CE13	+	15917163	15920352	3189
					SbPAE6		Sb03g042380	Sb03g042380.1	CE13	-	69773384	69777003	3619
					SbPAE7		Sb03g042390	Sb03g042390.1	CE13	-	69779920	69782559	2639
					SbPAE8		Sb03g042400	Sb03g042400.1	CE13	-	69783791	69786170	2379
					SbPAE9		Sb03g047440	Sb03g047440.1	CE13	-	74360704	74364966	4262
					SbPAE10	Chr4	Sb04g030720	Sb04g030720.1	CE13	-	60716231	60719397	3166
					SbPAE11	Chr6	Sb06g027560	Sb06g027560.1	CE13	+	56420289	56423681	3392
					SbPAE12	Chr9	Sb09g001350	Sb09g001350.1	CE13	+	1193724	1197538	3814
		Thellungiella halophila	140	11	ThhalvPAE1	scaffold_1	Thhalv10024796m.g	Thhalv10024796m	CE13	+	8866425	8870108	3683
					ThhalvPAE2		Thhalv10025385m.g	Thhalv10025385m	CE13	+	8858775	8862267	3492
					ThhalvPAE3	scaffold_3	Thhalv10029387m.g	Thhalv10029387m	CE13	+	4528442	4530729	2287
					ThhalvPAE4	scaffold_6	Thhalv10004218m.g	Thhalv10004218m	CE13	-	2995117	2999350	4233
								Thhalv10004253m	CE13	-	2994961	2999350	4389
								Thhalv10004254m	CE13	-	2994989	2999350	4361
					ThhalvPAE5		Thhalv10004301m.g	Thhalv10004301m	CE13	+	3932116	3934832	2716
					ThhalvPAE6	scaffold_8	Thhalv10023485m.g	Thhalv10023485m	CE13	+	7656308	7658776	2468
					ThhalvPAE7	scaffold_13	Thhalv10020789m.g	Thhalv10020789m	CE13	+	6501348	6504226	2878
					ThhalvPAE8	scaffold_13	Thhalv10020818m.g	Thhalv10020818m	CE13	+	7620221	7623331	3110
					ThhalvPAE9	scaffold_19	Thhalv10005997m.g	Thhalv10005997m	CE13	-	475082	478014	2932
					ThhalvPAE10	scaffold_20	Thhalv10000914m.g	Thhalv10000914m	CE13	+	1033575	1038125	4550
					ThhalvPAE11	scaffold_22	Thhalv10001449m.g	Thhalv10001449m	CE13	+	1433843	1437462	3619
		Aquilegia coerulea	293	10	AqucaPAE1	scaffold_3	Aquca_003_00035	Aquca_003_00035.1	CE13	+	560592	567774	7182
								Aquca_003_00035.2	CE13	+	560592	565370	4778
								Aquca_003_00035.3	CE13	+	560592	567774	7182
								Aquca_003_00035.4	CE13	+	560592	567774	7182
					AqucaPAE2		Aquca_003_00036	Aquca_003_00036.1	CE13	+	582094	584895	2801
					AqucaPAE3		Aquca_003_00241	Aquca_003_00241.1	CE13	+	3721868	3727999	6131
								Aquca_003_00241.2	CE13	+	3721868	3727999	6131
					AqucaPAE4	scaffold_6	Aquca_006_00270	Aquca_006_00270.1	CE13	-	7295437	7299526	4089
								Aquca_006_00270.2	CE13	-	7295437	7299526	4089
					AqucaPAE5	scaffold_7	Aquca_007_00862	Aquca_007_00862.1	CE13	+	6605316	6607396	2080
					AqucaPAE6	scaffold_9	Aquca_009_00049	Aquca_009_00049.1	CE13	-	282573	286337	3764
								Aquca_009_00049.10	CE13	-	282573	286337	3764
								Aquca_009_00049.11	CE13	-	282573	286337	3764
								Aquca_009_00049.2	CE13	-	282573	286337	3764
								Aquca_009_00049.3	CE13	-	282573	286337	3764
								Aquca_009_00049.4	CE13	-	282573	286337	3764
								Aquca_009_00049.5	CE13	-	282573	286337	3764
								Aquca_009_00049.6	CE13	-	282573	286337	3764
								Aquca_009_00049.7	CE13	-	282573	286337	3764
								Aquca_009_00049.8	CE13	-	282573	286337	3764
								Aquca_009_00049.9	CE13	-	282573	286337	3764
					AqucaPAE7	scaffold_13	Aquca_013_00328	Aquca_013_00328.1	CE13	+	2036912	2041192	4280
								Aquca_013_00328.2	CE13	+	2038208	2041192	2984
								Aquca_013_00328.3	CE13	+	2037478	2041192	3714
					AqucaPAE8	scaffold_29	Aquca_029_00002	Aquca_029_00002.1	CE13	+	22647	28604	5957
								Aquca_029_00002.2	CE13	+	22647	28604	5957
								Aquca_029_00002.3	CE13	+	22647	28604	5957
					AqucaPAE9		Aquca_029_00104	Aquca_029_00104.1	CE13	+	2452013	2456125	4112
					AqucaPAE10	scaffold_47	Aquca_047_00106	Aquca_047_00106.1	CE13	-	1605026	1609163	4137
		Arabidopsis lyrata	206.668	15	AlPAE1	scaffold_1	311997	311997	CE13	-	3640600	3642919	2319
					AlPAE2		474842	474842	CE13	-	32874508	32876777	2269
					AlPAE3	scaffold_2	907665	907665	CE13	-	4952485	4953359	874
					AlPAE4	scaffold_3	477888	477888	CE13	-	2299049	2302276	3227
					AlPAE5		478260	478260	CE13	-	3740636	3742966	2330
					AlPAE6		478262	478262	CE13	-	3746607	3749440	2833
					AlPAE7	scaffold_4	483863	483863	CE13	+	22823968	22826962	2994
					AlPAE8	scaffold_5	486713	486713	CE13	+	20655558	20658508	2950
					AlPAE9	scaffold_6	489494	489494	CE13	+	12114437	12117142	2705
					AlPAE10	scaffold_7	492919	492919	CE13	+	10223426	10226719	3293
					AlPAE11		492921	492921	CE13	+	10237198	10240966	3768
					AlPAE12	scaffold_8	494455	494455	CE13	-	2077127	2082072	4945
					AlPAE13	N/A		866320	CE13	N/A	N/A	N/A
					AlPAE14	N/A		897101	CE13	N/A	N/A	N/A
					AlPAE15	N/A		906276	CE13	N/A	N/A	N/A
		Arabidopsis thaliana	119.668	12	AtPAE1	Chr1	AT1G09550	AT1G09550.1	CE13	-	3089733	3092327	2594
					AtPAE2		AT1G57590	AT1G57590.1	CE13	-	21327360	21329763	2403
					AtPAE3	Chr2	AT2G46930	AT2G46930.1	CE13	+	19283519	19286347	2828
					AtPAE12	Chr3	AT3G05910	AT3G05910.1	CE13	-	1764318	1767620	3302
								AT3G05910.2	CE13	-	1764318	1767620	3302
					AtPAE4		AT3G09405	AT3G09405.1	CE13	-	2894812	2897674	2862
					AtPAE5		AT3G09410	AT3G09410.1	CE13	-	2897638	2901019	3381
								AT3G09410.3	CE13	-	2897638	2901019	3381
					AtPAE6		AT3G62060	AT3G62060.1	CE13	+	22979955	22982944	2989
					AtPAE7	Chr4	AT4G19410	AT4G19410.1	CE13	-	10582021	10585758	3737
								AT4G19410.2	CE13	-	10580893	10585861	4968
					AtPAE8		AT4G19420	AT4G19420.1	CE13	-	10587166	10590588	3422
								AT4G19420.2	CE13	-	10587214	10589614	2400
					AtPAE9	Chr5	AT5G23870	AT5G23870.1	CE13	-	8046193	8050175	3982
								AT5G23870.2	CE13	-	8045844	8050175	4331
								AT5G23870.3	CE13	-	8046018	8050175	4157
					AtPAE10		AT5G26670	AT5G26670.1	CE13	+	9318282	9320987	2705
								AT5G26670.2	CE13	+	9318280	9320991	2711
					AtPAE11		AT5G45280	AT5G45280.1	CE13	+	18345595	18349695	4100
								AT5G45280.2	CE13	+	18345595	18349695	4100
		Brassica rapa	284.129	22	BraPAE1	Chr1	Bra013394	Bra013394	CE13	-	5390167	5392977	2810
					BraPAE2		Bra013395	Bra013395	CE13	-	5396757	5403835	7078
					BraPAE3		Bra034069	Bra034069	CE13	+	27595354	27598231	2877
					BraPAE4	Chr2	Bra020800	Bra020800	CE13	-	23085146	23087420	2274
					BraPAE5		Bra021961	Bra021961	CE13	+	17915065	17917914	2849
					BraPAE6		Bra029386	Bra029386	CE13	+	25499216	25502752	3536
					BraPAE7	Chr3	Bra001172	Bra001172	CE13	-	15110987	15113229	2242
					BraPAE8		Bra001307	Bra001307	CE13	+	15775094	15777381	2287
					BraPAE9	Chr4	Bra014412	Bra014412	CE13	-	396580	399129	2549
					BraPAE10	Chr5	Bra004494	Bra004494	CE13	-	438330	440638	2308
					BraPAE11		Bra029767	Bra029767	CE13	+	22342345	22344956	2611
					BraPAE12	Chr6	Bra009711	Bra009711	CE13	-	16689723	16694238	4515
					BraPAE13		Bra009909	Bra009909	CE13	+	18005094	18007442	2348
					BraPAE14		Bra018805	Bra018805	CE13	+	1838375	1840747	2372
					BraPAE15		Bra020015	Bra020015	CE13	-	3272949	3274208	1259
					BraPAE16	Chr8	Bra020962	Bra020962	CE13	-	10944604	10947231	2627
					BraPAE17		Bra020963	Bra020963	CE13	-	10929841	10932555	2714
					BraPAE18		Bra030784	Bra030784	CE13	+	20377840	20381462	3622
					BraPAE19	Chr9	Bra007657	Bra007657	CE13	+	30295892	30298114	2222
					BraPAE20		Bra027913	Bra027913	CE13	+	9789019	9797074	8055
					BraPAE21		Bra036587	Bra036587	CE13	+	1867306	1869847	2541
					BraPAE22	Chr10	Bra002014	Bra002014	CE13	-	12195032	12197612	2580
		Capsella rubella	133.064	11	CarubvPAE1	scaffold_1	Carubv10011324m.g	Carubv10011324m	CE13	-	3161904	3164490	2586
					CarubvPAE2	scaffold_2	Carubv10020343m.g	Carubv10020343m	CE13	+	3189343	3191568	2225
								Carubv10020590m	CE13	+	3189341	3191830	2489
					CarubvPAE3	scaffold_3	Carubv10013780m.g	Carubv10013780m	CE13	-	2926044	2929194	3150
					CarubvPAE4		Carubv10013814m.g	Carubv10013814m	CE13	-	1791554	1795079	3525
					CarubvPAE5	scaffold_4	Carubv10023292m.g	Carubv10023292m	CE13	+	14599265	14602111	2846
					CarubvPAE6	scaffold_5	Carubv10017332m.g	Carubv10017332m	CE13	+	13245314	13248051	2737
					CarubvPAE7	scaffold_6	Carubv10001019m.g	Carubv10001019m	CE13	+	9249838	9253173	3335
					CarubvPAE8		Carubv10001048m.g	Carubv10001048m	CE13	-	8086270	8090051	3781
					CarubvPAE9	scaffold_7	Carubv10005004m.g	Carubv10005004m	CE13	+	8250732	8254753	4021
					CarubvPAE10		Carubv10005284m.g	Carubv10005284m	CE13	+	8242084	8248321	6237
					CarubvPAE11	scaffold_8	Carubv10026563m.g	Carubv10026563m	CE13	-	1129701	1133522	3821
		Carica papaya	369.782	7	CapapPAE1	supercontig_48	evm.TU.supercontig_48.227	evm.model.supercontig_48.227	CE13	-	1246604	1251204	4600
					CapapPAE2	supercontig_57	evm.TU.supercontig_57.34	evm.model.supercontig_57.34	CE13	-	601061	604692	3631
					CapapPAE3	supercontig_107	evm.TU.supercontig_107.67	evm.model.supercontig_107.67	CE13	-	340604	348847	8243
					CapapPAE4	supercontig_143	evm.TU.supercontig_143.4	evm.model.supercontig_143.4	CE13	+	198256	200628	2372
					CapapPAE5		evm.TU.supercontig_143.7	evm.model.supercontig_143.7	CE13	+	313710	316095	2385
					CapapPAE6	supercontig_228	evm.TU.supercontig_228.11	evm.model.supercontig_228.11	CE13	+	164908	171847	6939
					CapapPAE7	supercontig_920	evm.TU.supercontig_920.1	evm.model.supercontig_920.1	CE13	-	14238	18608	4370
		Citrus clementina	30.365	8	CiclevPAE1	scaffold_3	Ciclev10020385m.g	Ciclev10020385m	CE13	-	47202109	47206941	4832
								Ciclev10021084m	CE13	-	47202109	47206941	4832
					CiclevPAE2	scaffold_5	Ciclev10001371m.g	Ciclev10001371m	CE13	+	29050807	29055948	5141
					CiclevPAE3		Ciclev10001426m.g	Ciclev10001426m	CE13	+	29072429	29075604	3175
					CiclevPAE4		Ciclev10001467m.g	Ciclev10001467m	CE13	+	29056984	29060046	3062
					CiclevPAE5	scaffold_6	Ciclev10011803m.g	Ciclev10011802m	CE13	+	13714432	13718788	4356
								Ciclev10011803m	CE13	+	13714432	13718771	4339
								Ciclev10011805m	CE13	+	13714432	13719318	4886
								Ciclev10012308m	CE13	+	13714432	13718771	4339
					CiclevPAE6	scaffold_8	Ciclev10028674m.g	Ciclev10028674m	CE13	+	16674701	16678943	4242
								Ciclev10028934m	CE13	+	16676450	16678943	2493
					CiclevPAE7		Ciclev10030247m.g	Ciclev10030247m	CE13	-	21239675	21241565	1890
					CiclevPAE8	scaffold_9	Ciclev10005117m.g	Ciclev10005115m	CE13	-	29099672	29106227	6555
								Ciclev10005117m	CE13	-	29099689	29106227	6538
		Citrus sinensis	372.83	7	CisinPAE1	scaffold00001	orange1.1g014548m.g	orange1.1g014548m	CE13	+	3728072	3731573	3501
								orange1.1g015266m	CE13	+	3728072	3732438	4366
								orange1.1g022338m	CE13	+	3728072	3732438	4366
								orange1.1g020169m	CE13	+	3728072	3730549	2477
								orange1.1g020823m	CE13	+	3728072	3732438	4366
					CisinPAE2	scaffold00061	orange1.1g035542m.g	orange1.1g035542m	CE13	+	419145	422373	3228
					CisinPAE3	scaffold00102	orange1.1g026241m.g	orange1.1g026241m	CE13	+	255129	256840	1711
					CisinPAE4	scaffold00171	orange1.1g015955m.g	orange1.1g015955m	CE13	+	201126	207195	6069
								orange1.1g015995m	CE13	+	201126	207195	6069
								orange1.1g020893m	CE13	+	201126	207195	6069
								orange1.1g020895m	CE13	+	201126	207195	6069
								orange1.1g020755m	CE13	+	201126	207195	6069
					CisinPAE5	scaffold00454	orange1.1g014476m.g	orange1.1g014431m	CE13	-	122065	126309	4244
								orange1.1g014476m	CE13	-	121278	126309	5031
								orange1.1g022038m	CE13	-	121278	126309	5031
								orange1.1g022081m	CE13	-	121278	126309	5031
					CisinPAE6	scaffold01089	orange1.1g013734m.g	orange1.1g020584m	CE13	-	16954	21019	4065
								orange1.1g020598m	CE13	-	16954	21019	4065
								orange1.1g013734m	CE13	-	16954	20966	4012
								orange1.1g015845m	CE13	-	16954	21019	4065
								orange1.1g021817m	CE13	-	16954	21019	4065
								orange1.1g017366m	CE13	-	16954	21019	4065
								orange1.1g024663m	CE13	-	16954	21019	4065
								orange1.1g024695m	CE13	-	16954	21019	4065
								orange1.1g025752m	CE13	-	16954	21019	4065
								orange1.1g025935m	CE13	-	16954	19571	2617
					CisinPAE7	scaffold01089	orange1.1g016608m.g	orange1.1g017379m	CE13	-	12892	16319	3427
								orange1.1g016602m	CE13	-	12892	15683	2791
								orange1.1g016608m	CE13	-	12892	16319	3427
		Cucumis sativus	195.669	5	CucsaPAE1	scaffold00557	Cucsa.051040	Cucsa.051040.1	CE13	+	231664	237307	5643
								Cucsa.051040.2	CE13	+	232534	237307	4773
								Cucsa.051040.3	CE13	+	232499	237307	4808
					CucsaPAE2	scaffold00696	Cucsa.066180	Cucsa.066180.1	CE13	+	724550	727396	2846
					CucsaPAE3		Cucsa.066190	Cucsa.066190.1	CE13	+	733074	736161	3087
					CucsaPAE4	scaffold00931	Cucsa.107870	Cucsa.107870.1	CE13	-	137811	146097	8286
								Cucsa.107870.7	CE13	-	137811	146097	8286
								Cucsa.107870.8	CE13	-	137811	146097	8286
								Cucsa.107870.9	CE13	-	137811	146097	8286
					CucsaPAE5	scaffold01936	Cucsa.228720	Cucsa.228720.1	CE13	+	18038	21436	3398
								Cucsa.228720.2	CE13	+	18260	21436	3176
								Cucsa.228720.3	CE13	+	18038	21436	3398
								Cucsa.228720.4	CE13	+	18022	21436	3414
		Erythranthe guttatus	322.167	20	MgvPAE1	scaffold_2	mgv1a007479m.g	mgv1a007479m	CE13	-	2952281	2955349	3068
					MgvPAE2	scaffold_2	mgv1a007602m.g	mgv1a007602m	CE13	-	2957344	2959990	2646
					MgvPAE3	scaffold_2	mgv1a007660m.g	mgv1a007660m	CE13	-	2961383	2963902	2519
					MgvPAE4	scaffold_3	mgv1a019740m.g	mgv1a019740m	CE13	+	444230	445292	1062
					MgvPAE5	scaffold_3	mgv1a021236m.g	mgv1a021236m	CE13	+	445590	448462	2872
					MgvPAE6	scaffold_8	mgv1a007656m.g	mgv1a007656m	CE13	-	429547	434707	5160
					MgvPAE7	scaffold_36	mgv1a007782m.g	mgv1a007782m	CE13	-	446644	449854	3210
						scaffold_36		mgv1a007810m	CE13	-	446644	449854	3210
					MgvPAE8	scaffold_36	mgv1a023759m.g	mgv1a023759m	CE13	-	441815	445738	3923
					MgvPAE9	scaffold_44	mgv1a006506m.g	mgv1a006506m	CE13	+	941950	946718	4768
					MgvPAE10	scaffold_81	mgv1a006907m.g	mgv1a006907m	CE13	+	267542	271206	3664
						scaffold_81		mgv1a008697m	CE13	+	267261	271206	3945
					MgvPAE11	scaffold_165	mgv1a011422m.g	mgv1a011422m	CE13	+	351767	354988	3221
					MgvPAE12	scaffold_165	mgv1a015116m.g	mgv1a015116m	CE13	+	346536	347952	1416
					MgvPAE13	scaffold_165	mgv1a016175m.g	mgv1a016175m	CE13	+	328023	329137	1114
					MgvPAE14	scaffold_165	mgv1a019134m.g	mgv1a019134m	CE13	+	325359	327465	2106
					MgvPAE15	scaffold_181	mgv1a007102m.g	mgv1a007102m	CE13	-	136458	139623	3165
					MgvPAE16	scaffold_181	mgv1a007583m.g	mgv1a007583m	CE13	+	155428	158814	3386
						scaffold_181		mgv1a010255m	CE13	+	155428	158086	2658
						scaffold_181		mgv1a010619m	CE13	+	155428	158814	3386
					MgvPAE17	scaffold_181	mgv1a007934m.g	mgv1a007934m	CE13	-	159276	161595	2319
					MgvPAE18	scaffold_181	mgv1a011392m.g	mgv1a011392m	CE13	+	139929	141956	2027
					MgvPAE19	scaffold_181	mgv1a012163m.g	mgv1a012163m	CE13	+	144216	146956	2740
					MgvPAE20	scaffold_208	mgv1a019753m.g	mgv1a019753m	CE13	-	139428	143378	3950
		Eucalyptus grandis	691.43	10	EucgrPAE1	scaffold_1	Eucgr.A00994	Eucgr.A00994.1	CE13	+	15547564	15552045	4481
					EucgrPAE2		Eucgr.A01665	Eucgr.A01665.1	CE13	+	26350657	26364021	13364
								Eucgr.A01665.2	CE13	+	26350657	26364021	13364
					EucgrPAE3		Eucgr.A02777	Eucgr.A02777.1	CE13	+	38247531	38256649	9118
								Eucgr.A02777.2	CE13	+	38247531	38256649	9118
					EucgrPAE4	scaffold_2	Eucgr.B01828	Eucgr.B01828.1	CE13	-	33365402	33368751	3349
					EucgrPAE5		Eucgr.B01829	Eucgr.B01829.1	CE13	-	33385229	33389241	4012
								Eucgr.B01829.2	CE13	-	33385229	33389241	4012
					EucgrPAE6		Eucgr.B02195	Eucgr.B02195.1	CE13	+	43198895	43204267	5372
					EucgrPAE7	scaffold_4	Eucgr.D02577	Eucgr.D02577.1	CE13	-	40393507	40397357	3850
					EucgrPAE8	scaffold_5	Eucgr.E01169	Eucgr.E01169.1	CE13	-	12444827	12450529	5702
								Eucgr.E01169.2	CE13	-	12444827	12449741	4914
								Eucgr.E01169.3	CE13	-	12446648	12450529	3881
								Eucgr.E01169.4	CE13	-	12444827	12449741	4914
								Eucgr.E01169.5	CE13	-	12444827	12449445	4618
					EucgrPAE9		Eucgr.E01170	Eucgr.E01170.1	CE13	-	12455368	12467484	12116
								Eucgr.E01170.2	CE13	-	12463588	12466673	3085
								Eucgr.E01170.3	CE13	-	12455368	12467455	12087
								Eucgr.E01170.4	CE13	-	12455368	12467455	12087
								Eucgr.E01170.5	CE13	-	12455368	12467455	12087
								Eucgr.E01170.6	CE13	-	12463682	12467455	3773
					EucgrPAE10	scaffold_8	Eucgr.H01338	Eucgr.H01338.1	CE13	-	16186328	16190719	4391
								Eucgr.H01338.2	CE13	-	16186328	16190719	4391
		Fragaria vesca	214.373	8	FrvesPAE1	Chr4	gene05084-v1.0-hybrid	mrna05084.1-v1.0-hybrid	CE13	-	22283712	22292701	8989
					FrvesPAE2		gene22775-v1.0-hybrid	mrna22775.1-v1.0-hybrid	CE13	+	20515546	20519264	3718
					FrvesPAE3	Chr5	gene27697-v1.0-hybrid	mrna27697.1-v1.0-hybrid	CE13	+	13775800	13778288	2488
					FrvesPAE4		gene27699-v1.0-hybrid	mrna27699.1-v1.0-hybrid	CE13	+	13795678	13798616	2938
					FrvesPAE5	Chr6	gene18404-v1.0-hybrid	mrna18404.1-v1.0-hybrid	CE13	+	5204215	5209094	4879
					FrvesPAE6		gene22960-v1.0-hybrid	mrna22960.1-v1.0-hybrid	CE13	+	3824210	3834415	10205
					FrvesPAE7	Chr7	gene13256-v1.0-hybrid	mrna13256.1-v1.0-hybrid	CE13	+	21630982	21635356	4374
					FrvesPAE8	unanchored	gene12396-v1.0-hybrid	mrna12396.1-v1.0-hybrid	CE13	+	11735485	11739372	3887
		Glycine max	978.972	23	GlymaPAE1	Chr1	Glyma01g35480	Glyma01g35480.2	CE13	+	47964086	47968605	4519
								Glyma01g35480.4	CE13	+	47964086	47972060	7974
								Glyma01g35480.5	CE13	+	47964086	47972060	7974
								Glyma01g35480.6	CE13	+	47964086	47972060	7974
					GlymaPAE2	Chr2	Glyma02g00930	Glyma02g00930.1	CE13	+	701728	706637	4909
					GlymaPAE3	Chr3	Glyma03g38430	Glyma03g38430.1	CE13	-	44782135	44788351	6216
								Glyma03g38430.2	CE13	-	44783892	44788351	4459
					GlymaPAE4		Glyma03g38650	Glyma03g38650.1	CE13	+	44952539	44957871	5332
					GlymaPAE5	Chr6	Glyma06g22110	Glyma06g22110.1	CE13	-	18842645	18843764	1119
					GlymaPAE6	Chr9	Glyma09g35050	Glyma09g35050.1	CE13	+	41280202	41287219	7017
								Glyma09g35050.3	CE13	+	41280202	41283947	3745
								Glyma09g35050.5	CE13	+	41280202	41287596	7394
								Glyma09g35050.6	CE13	+	41280041	41286003	5962
					GlymaPAE7	Chr10	Glyma10g27960	Glyma10g27960.1	CE13	-	36772746	36782212	9466
								Glyma10g27960.2	CE13	-	36772746	36780868	8122
								Glyma10g27960.3	CE13	-	36776511	36782212	5701
					GlymaPAE8		Glyma10g28230	Glyma10g28230.1	CE13	+	37031517	37036910	5393
								Glyma10g28230.2	CE13	+	37031517	37035813	4296
					GlymaPAE9		Glyma10g37890	Glyma10g37890.2	CE13	+	45775700	45784642	8942
					GlymaPAE10	Chr13	Glyma13g03730	Glyma13g03730.1	CE13	-	3756987	3758459	1472
					GlymaPAE11		Glyma13g17740	Glyma13g17740.2	CE13	+	21463469	21471736	8267
								Glyma13g17740.3	CE13	+	21463469	21471736	8267
								Glyma13g17740.4	CE13	+	21463522	21470043	6521
								Glyma13g17740.5	CE13	+	21465255	21470043	4788
								Glyma13g17740.6	CE13	+	21465255	21471736	6481
					GlymaPAE12	Chr16	Glyma16g08230	Glyma16g08230.1	CE13	+	7470020	7473579	3559
								Glyma16g08230.2	CE13	+	7470413	7473637	3224
								Glyma16g08230.3	CE13	+	7470656	7473637	2981
					GlymaPAE13		Glyma16g08240	Glyma16g08240.1	CE13	+	7487671	7492637	4966
					GlymaPAE14		Glyma16g17120	Glyma16g17120.1	CE13	-	18429107	18432996	3889
								Glyma16g17120.2	CE13	-	18429107	18432996	3889
					GlymaPAE15		Glyma16g17150	Glyma16g17150.1	CE13	-	18479313	18483860	4547
					GlymaPAE16		Glyma16g17190	Glyma16g17190.1	CE13	-	18531361	18537592	6231
								Glyma16g17190.5	CE13	-	18531361	18538322	6961
								Glyma16g17190.6	CE13	-	18531361	18538322	6961
					GlymaPAE17	Chr17	Glyma17g04770	Glyma17g04770.1	CE13	-	3200399	3206321	5922
					GlymaPAE18	Chr18	Glyma18g39570	Glyma18g39570.1	CE13	+	47616328	47626020	9692
								Glyma18g39570.2	CE13	+	47615652	47626020	10368
					GlymaPAE19		Glyma18g40150	Glyma18g40150.1	CE13	+	48672076	48674751	2675
					GlymaPAE20	Chr19	Glyma19g41030	Glyma19g41030.1	CE13	-	47341632	47347687	6055
								Glyma19g41030.2	CE13	-	47342895	47347515	4620
					GlymaPAE21		Glyma19g41240	Glyma19g41240.1	CE13	+	47542699	47548028	5329
					GlymaPAE22	Chr20	Glyma20g22210	Glyma20g22210.1	CE13	+	32141319	32146684	5365
					GlymaPAE23		Glyma20g29930	Glyma20g29930.3	CE13	-	38719786	38730101	10315
								Glyma20g29930.4	CE13	-	38719786	38730101	10315
		Gossypium raimondii	761.565	9	GoraiPAE1	Chr02	Gorai.002G257800	Gorai.002G257800.1	CE13	-	61975930	61980938	5008
								Gorai.002G257800.2	CE13	-	61976069	61980926	4857
					GoraiPAE2	Chr04	Gorai.004G175900	Gorai.004G175900.1	CE13	+	47971335	47974692	3357
								Gorai.004G175900.2	CE13	+	47971531	47974660	3129
					GoraiPAE3		Gorai.004G176200	Gorai.004G176200.1	CE13	+	48010223	48014148	3925
								Gorai.004G176200.2	CE13	+	48010209	48014242	4033
								Gorai.004G176200.3	CE13	+	48010133	48014152	4019
								Gorai.004G176200.4	CE13	+	48010223	48014148	3925
								Gorai.004G176200.5	CE13	+	48010364	48014242	3878
								Gorai.004G176200.6	CE13	+	48011454	48014242	2788
								Gorai.004G176200.7	CE13	+	48011909	48014148	2239
					GoraiPAE4	Chr07	Gorai.007G118400	Gorai.007G118400.1	CE13	-	9316665	9321743	5078
								Gorai.007G118400.2	CE13	-	9317539	9320916	3377
					GoraiPAE5	Chr08	Gorai.008G133500	Gorai.008G133500.1	CE13	+	37999579	38002866	3287
								Gorai.008G133500.2	CE13	+	37999656	38002695	3039
								Gorai.008G133500.3	CE13	+	37999656	38002695	3039
								Gorai.008G133500.4	CE13	+	37999656	38002322	2666
					GoraiPAE6		Gorai.008G276500	Gorai.008G276500.1	CE13	+	55420357	55428029	7672
								Gorai.008G276500.2	CE13	+	55420639	55428028	7389
								Gorai.008G276500.3	CE13	+	55422912	55428028	5116
								Gorai.008G276500.4	CE13	+	55423117	55428029	4912
					GoraiPAE7	Chr12	Gorai.012G103700	Gorai.012G103700.1	CE13	+	23213852	23217733	3881
								Gorai.012G103700.2	CE13	+	23214400	23217741	3341
								Gorai.012G103700.3	CE13	+	23214648	23217733	3085
								Gorai.012G103700.4	CE13	+	23214648	23217733	3085
					GoraiPAE8	Chr13	Gorai.013G131600	Gorai.013G131600.1	CE13	-	34398387	34402395	4008
								Gorai.013G131600.2	CE13	-	34398569	34401938	3369
								Gorai.013G131600.3	CE13	-	34398569	34401938	3369
								Gorai.013G131600.4	CE13	-	34398569	34401938	3369
					GoraiPAE9		Gorai.013G211000	Gorai.013G211000.1	CE13	-	52280181	52284568	4387
								Gorai.013G211000.2	CE13	-	52280191	52284568	4377
								Gorai.013G211000.3	CE13	-	52280191	52284568	4377
								Gorai.013G211000.4	CE13	-	52280191	52284568	4377
		Lactuca sativa	1133.66	1	LasatPAE1		AAP72959.1	AAP72959.1	CE13
		Litchi chinensis	987	1	LichiPAE1		ACF05806.1	ACF05806.1	CE13
		Linum usitatissimum	282.202	16	LusPAE1	scaffold16	Lus10024398.g	Lus10024398	CE13	-	711468	714094	2626
					LusPAE2	scaffold33	Lus10039238.g	Lus10039238	CE13	-	134474	140090	5616
					LusPAE3	scaffold66	Lus10034762.g	Lus10034762	CE13	-	210779	214351	3572
					LusPAE4		Lus10034766.g	Lus10034766	CE13	-	231493	234062	2569
					LusPAE5		Lus10034767.g	Lus10034767	CE13	-	236285	239057	2772
					LusPAE6	scaffold339	Lus10025347.g	Lus10025347	CE13	+	921998	924694	2696
					LusPAE7	scaffold462	Lus10037269.g	Lus10037269	CE13	-	1062221	1067034	4813
					LusPAE8	scaffold464	Lus10035682.g	Lus10035682	CE13	-	891562	894650	3088
					LusPAE9	scaffold475	Lus10038024.g	Lus10038024	CE13	-	898212	900739	2527
					LusPAE10	scaffold488	Lus10033301.g	Lus10033301	CE13	-	525049	528257	3208
					LusPAE11		Lus10033304.g	Lus10033304	CE13	-	541112	543707	2595
					LusPAE12		Lus10033305.g	Lus10033305	CE13	-	545650	548320	2670
					LusPAE13	scaffold674	Lus10007200.g	Lus10007200	CE13	-	114325	117665	3340
					LusPAE14	scaffold722	Lus10010084.g	Lus10010084	CE13	-	139775	142652	2877
					LusPAE15	scaffold1630	Lus10009966.g	Lus10009966	CE13	-	15217	17785	2568
					LusPAE16	scaffold4905	Lus10000253.g	Lus10000253	CE13	-	3604	4120	516
		Malus domestica	1874.77	27	MadomPAE1	MDC000763.156	MDP0000163930	MDP0000163930	CE13	-	1113	4862	3749
					MadomPAE2	MDC001482.246	MDP0000162976	MDP0000162976	CE13	-	1800	4658	2858
					MadomPAE3	MDC003330.108	MDP0000273242	MDP0000273242	CE13	+	676	5885	5209
					MadomPAE4	MDC003918.378	MDP0000275189	MDP0000275189	CE13	+	28187	29055	868
					MadomPAE5		MDP0000171707	MDP0000171707	CE13	+	19639	22860	3221
					MadomPAE6		MDP0000171708	MDP0000171708	CE13	+	24098	27088	2990
					MadomPAE7	MDC006326.186	MDP0000279892	MDP0000279892	CE13	-	4536	20871	16335
					MadomPAE8	MDC007239.507	MDP0000834641	MDP0000834641	CE13	+	42560	46158	3598
					MadomPAE9	MDC008389.349	MDP0000248589	MDP0000248589	CE13	+	3663	6039	2376
					MadomPAE10	MDC009177.321	MDP0000193151	MDP0000193151	CE13	+	37694	43854	6160
					MadomPAE11	MDC009689.405	MDP0000869939	MDP0000869939	CE13	-	673	2091	1418
					MadomPAE12	MDC011052.181	MDP0000258999	MDP0000258999	CE13	-	46557	48473	1916
					MadomPAE13	MDC011413.171	MDP0000186817	MDP0000186817	CE13	-	4679	8436	3757
					MadomPAE14		MDP0000186818	MDP0000186818	CE13	-	10802	18303	7501
					MadomPAE15	MDC011413.171	MDP0000286498	MDP0000286498	CE13	-	2402	3836	1434
					MadomPAE16	MDC011519.140	MDP0000188229	MDP0000188229	CE13	+	3390	6003	2613
					MadomPAE17	MDC013739.244	MDP0000202156	MDP0000202156	CE13	+	7134	10336	3202
					MadomPAE18		MDP0000756536	MDP0000756536	CE13	-	9862	11778	1916
					MadomPAE19	MDC015155.305	MDP0000253085	MDP0000253085	CE13	+	539	10533	9994
					MadomPAE20	MDC015272.244	MDP0000200867	MDP0000200867	CE13	-	1952	4812	2860
					MadomPAE21	MDC016688.112	MDP0000212077	MDP0000212077	CE13	-	978	2565	1587
					MadomPAE22	MDC016978.195	MDP0000207848	MDP0000207848	CE13	+	2737	5869	3132
					MadomPAE23		MDP0000243428	MDP0000243428	CE13	+	3177	7636	4459
					MadomPAE24	MDC020107.225	MDP0000221319	MDP0000221319	CE13	-	12599	15213	2614
					MadomPAE25	MDC020195.334	MDP0000310803	MDP0000310803	CE13	-	764	5236	4472
					MadomPAE26	MDC021873.95	MDP0000218292	MDP0000218292	CE13	+	8479	9901	1422
					MadomPAE27		MDP0000313863	MDP0000313863	CE13	+	4473	8729	4256
		Manihot esculenta	390.836	12	MaescPAE1	scaffold00080	cassava4.1_028266m.g	cassava4.1_028266m	CE13	-	466596	469638	3042
					MaescPAE2	scaffold02264	cassava4.1_008511m.g	cassava4.1_008511m	CE13	+	482306	486215	3909
					MaescPAE3	scaffold05038	cassava4.1_008923m.g	cassava4.1_008923m	CE13	-	13891	16560	2669
								cassava4.1_009130m	CE13	-	13891	16670	2779
								cassava4.1_009149m	CE13	-	13891	16671	2780
								cassava4.1_009152m	CE13	-	13891	16670	2779
								cassava4.1_011665m	CE13	-	14330	16670	2340
					MaescPAE4	scaffold07571	cassava4.1_007275m.g	cassava4.1_007275m	CE13	+	286368	291390	5022
								cassava4.1_008507m	CE13	+	286368	290612	4244
					MaescPAE5	scaffold08886	cassava4.1_008588m.g	cassava4.1_008588m	CE13	-	89255	95008	5753
					MaescPAE6		cassava4.1_024915m.g	cassava4.1_024915m	CE13	+	64509	67996	3487
					MaescPAE7		cassava4.1_032614m.g	cassava4.1_032614m	CE13	-	71575	75562	3987
					MaescPAE8	scaffold10305	cassava4.1_009564m.g	cassava4.1_009564m	CE13	-	803264	806052	2788
					MaescPAE9	scaffold11179	cassava4.1_032451m.g	cassava4.1_032451m	CE13	+	316377	320370	3993
					MaescPAE10	scaffold11425	cassava4.1_007245m.g	cassava4.1_007245m	CE13	+	68384	75009	6625
					MaescPAE11		cassava4.1_027434m.g	cassava4.1_027434m	CE13	+	60986	63065	2079
					MaescPAE12	scaffold12759	cassava4.1_029863m.g	cassava4.1_029863m	CE13	+	185658	189065	3407
		Medicago truncatula	412.8	12	MedtrPAE1	Chr1	Medtr1g085070	Medtr1g085070.1	CE13	-	22429127	22433068	3941
					MedtrPAE2		Medtr1g085620	Medtrg085621.1	CE13		38256442	38260193	3751
					MedtrPAE3		Medtr1g101000	Medtr1g101000.1	CE13	+	29560522	29571670	11148
					MedtrPAE4		Medtr1g101020	Medtr1g101020.1	CE13	+	29576809	29586980	10171
					MedtrPAE5	Chr4	Medtr4g124320	Medtr4g124320.1	CE13	-	43266240	43271208	4968
					MedtrPAE6	Chr5	Medtr5g042650	Medtr5g042650.1	CE13	+	18345739	18349541	3802
					MedtrPAE7	Chr7	Medtr7g006750	Medtr7g006750.1	CE13	-	1053672	1059076	5404
					MedtrPAE8		Medtr7g060760	Medtr7g060760.1	CE13	+	16137970	16141373	3403
					MedtrPAE9.1		Medtr7g110900	Medtr7g110900.1	CE13	-	35482886	35487722	4836
					MedtrPAE9.2			Medtr7g110900.2	CE13	-	35484414	35487722	3308
					MedtrPAE10		Medtr7g111280	Medtr7g111280.1	CE13	+	35676437	35679601	3164
					MedtrPAE11	Chr8	Medtr8g072000	Medtr8g072000.1	CE13	+	18783177	18787669	4492
					MedtrPAE12		Medtr8g072010	Medtr8g072010.1	CE13	+	18794385	18797722	3337
		Phaseolus vulgaris	521.077	11	PhvulPAE1	Chr01	Phvul.001G219200	Phvul.001G219200.1	CE13	-	48179963	48185922	5959
								Phvul.001G219200.2	CE13	-	48181104	48185922	4818
					PhvulPAE2		Phvul.001G221400	Phvul.001G221400.1	CE13	+	48376243	48380225	3982
								Phvul.001G221400.2	CE13	+	48376388	48380225	3837
					PhvuPAE3	Chr02	Phvul.002G123900	Phvul.002G123900.1	CE13	-	24997760	25002036	4276
					PhvuPAE4	Chr03	Phvul.003G124700	Phvul.003G124700.1	CE13	-	30522226	30529245	7019
								Phvul.003G124700.2	CE13	-	30523557	30529245	5688
					PhvuPAE5		Phvul.003G277500	Phvul.003G277500.1	CE13	+	50281053	50285824	4771
								Phvul.003G277500.2	CE13	+	50280819	50285824	5005
					PhvuPAE6		Phvul.003G277600	Phvul.003G277600.1	CE13	+	50294983	50299396	4413
					PhvuPAE7	Chr07	Phvul.007G071700	Phvul.007G071700.1	CE13	-	6535971	6547869	11898
					PhvuPAE8		Phvul.007G206300	Phvul.007G206300.1	CE13	-	44535436	44540434	4998
					PhvuPAE9		Phvul.007G208200	Phvul.007G208200.1	CE13	+	44683702	44690967	7265
					PhvuPAE10	Chr08	Phvul.008G101100	Phvul.008G101100.1	CE13	+	11053275	11065463	12188
								Phvul.008G101100.2	CE13	+	11053275	11065463	12188
					PhvuPAE11	Chr10	Phvul.010G075200	Phvul.010G075200.1	CE13	-	23311337	23313914	2577
		Populus trichocarpa	417.287	11	PotriPAE1	Chr02	Potri.002G185600	Potri.002G185600.1	CE13	+	14511648	14512297	649
					PotriPAE2	Chr03	Potri.003G046200	Potri.003G046200.1	CE13	+	6280211	6283204	2993
								Potri.003G046200.2	CE13	+	6280211	6283204	2993
								Potri.003G046200.3	CE13	+	6280211	6283204	2993
					PotriPAE3	Chr04	Potri.004G233900	Potri.004G233900.1	CE13	-	23992214	23995447	3233
								Potri.004G233900.2	CE13	-	23992214	23995447	3233
								Potri.004G233900.3	CE13	-	23992214	23995332	3118
								Potri.004G233900.4	CE13	-	23992214	23995172	2958
								Potri.004G233900.5	CE13	-	23993295	23995447	2152
					PotriPAE4		Potri.004G234100	Potri.004G234100.1	CE13	-	24002973	24007727	4754
					PotriPAE5	Chr05	Potri.005G001500	Potri.005G001500.1	CE13	+	83104	87321	4217
								Potri.005G001500.2	CE13	+	83178	87317	4139
					PotriPAE6	Chr06	Potri.006G084900	Potri.006G084900.1	CE13	+	6424066	6428890	4824
								Potri.006G084900.2	CE13	+	6424272	6428861	4589
								Potri.006G084900.3	CE13	+	6424272	6428861	4589
					PotriPAE7	Chr10	Potri.010G004400	Potri.010G004400.1	CE13	-	394553	399064	4511
								Potri.010G004400.2	CE13	-	394553	399064	4511
					PotriPAE8	Chr12	Potri.012G142300	Potri.012G142300.1	CE13	-	15558242	15563759	5517
								Potri.012G142300.2	CE13	-	15558242	15563759	5517
								Potri.012G142300.3	CE13	-	15558943	15563759	4816
								Potri.012G142300.4	CE13	-	15558242	15562284	4042
					PotriPAE9	Chr13	Potri.013G000900	Potri.013G000900.1	CE13	+	63656	67706	4050
					PotriPAE10	Chr14	Potri.014G110900	Potri.014G110900.1	CE13	+	8652283	8657816	5533
					PotriPAE11	Chr15	Potri.015G145400	Potri.015G145400.1	CE13	-	15078303	15083946	5643
		Prunus persica	227.252	10	PpaPAE1	scaffold_1	ppa007506m.g	ppa007506m	CE13	-	21294877	21298983	4106
								ppa007661m	CE13	-	21294877	21298983	4106
					PpaPAE2		ppa018641m.g	ppa018641m	CE13	+	41595165	41596343	1178
					PpaPAE3	scaffold_2	ppa006446m.g	ppa006446m	CE13	-	25092490	25096692	4202
					PpaPAE4	scaffold_5	ppa006668m.g	ppa006668m	CE13	+	1682433	1686647	4214
								ppa006687m	CE13	+	1682433	1686647	4214
					PpaPAE5		ppa006718m.g	ppa006718m	CE13	+	1688459	1694894	6435
					PpaPAE6	scaffold_6	ppa005949m.g	ppa005949m	CE13	+	22899056	22903681	4625
					PpaPAE7		ppa006114m.g	ppa006114m	CE13	+	25607296	25610212	2916
					PpaPAE8		ppa019564m.g	ppa019564m	CE13	+	22879546	22885826	6280
					PpaPAE9		ppb014879m.g	ppb014879m	CE13	+	25602327	25605843	3516
					PpaPAE10	scaffold_10	ppa006038m.g	ppa006038m	CE13	+	113168	117000	3832
		Ricinus communis	350.622	6	RicomPAE1	29827	29827.t000101	29827.m002628	CE13	+	565036	568027	2991
					RicomPAE2	29827	29827.t000102	29827.m002629	CE13	-	570281	573169	2888
					RicomPAE3	29846	29846.t000009	29846.m000189	CE13	-	101010	104517	3507
					RicomPAE4	30076	30076.t000095	30076.m004531	CE13	+	566835	570951	4116
					RicomPAE5	30128	30128.t000452	30128.m008991	CE13	-	2043243	2047135	3892
					RicomPAE6	30169	30169.t000030	30169.m006253	CE13	+	2318720	2325406	6686
		Theobroma cacao	345.994	5	TheccPAE1	scaffold_1	Thecc1EG004967	Thecc1EG004967t01	CE13		34385291	34394269	8978
					TheccPAE2.1	scaffold_3	Thecc1EG015185	Thecc1EG015185t01	CE13		26667511	26674062	6551
					TheccPAE2.2			Thecc1EG015185t02	CE13		26667513	26674322	6809
					TheccPAE3		Thecc1EG015186	Thecc1EG015186t1	CE13		26675932	26679850	3918
					TheccPAE4		Thecc1EG016723	Thecc1EG016723t1	CE13		34173989	34178735	4746
					TheccPAE5		Thecc1EG046749	Thecc1EG046749t1	CE13		34169088	34173756	4668
		Vigna radiata	463.638	1	VradiPAE1	Chr7	Vradi07g02600		CE13
		Vitis vinifera	486.197	7	VivinPAE1	Chr2	GSVIVG01036914001	GSVIVT01036914001	CE13	+	17728597	17733321	4724
					VivinPAE2	Chr5	GSVIVG01017717001	GSVIVT01017717001	CE13	+	2869464	2876265	6801
					VivinPAE3	Chr7	GSVIVG01028230001	GSVIVT01028230001	CE13	+	4796672	4800138	3466
					VivinPAE4		GSVIVG01028231001	GSVIVT01028231001	CE13	+	4800193	4811282	11089
					VivinPAE5	Chr8	GSVIVG01034178001	GSVIVT01034178001	CE13	+	14603030	14610047	7017
					VivinPAE6	Chr14	GSVIVG01031342001	GSVIVT01031342001	CE13	+	230323	237872	7549
					VivinPAE7	Chr16	GSVIVG01028921001	GSVIVT01028921001	CE13	-	17512819	17521780	8961
		Zea mays	2067.62	12	GrmzmPAE1.1	scaffold_2	GRMZM2G156365	GRMZM2G156365_T01	CE13	-	12023646	12027357	3711
					GrmzmPAE1.2			GRMZM2G156365_T02	CE13	-	12023721	12027357	3636
					GrmzmPAE1.3			GRMZM2G156365_T03	CE13	-	12023615	12027265	3650
					GrmzmPAE1.4			GRMZM2G156365_T04	CE13	-	12023854	12027265	3411
					GrmzmPAE1.5			GRMZM2G156365_T05	CE13	-	12024219	12027111	2892
					GrmzmPAE1.6			GRMZM2G156365_T06	CE13	-	12023748	12027041	3293
					GrmzmPAE2	scaffold_3	GRMZM2G016561	GRMZM2G016561_T01	CE13	+	144099055	144100757	1702
					GrmzmPAE3.1	scaffold_3	GRMZM2G164134	GRMZM2G164134_T01	CE13	+	58078574	58081626	3052
					GrmzmPAE3.2			GRMZM2G164134_T02	CE13	+	58078574	58081528	2954
					GrmzmPAE4.1		GRMZM2G329002	GRMZM2G329002_T01	CE13	+	169043946	169046955	3009
					GrmzmPAE4.2			GRMZM2G329002_T02	CE13	+	169043936	169045205	1269
					GrmzmPAE5.1		GRMZM2G336879	GRMZM2G336879_T01	CE13	+	26022787	26025566	2779
					GrmzmPAE5.2			GRMZM2G336879_T02	CE13	+	26022894	26029725	6831
					GrmzmPAE6	scaffold_5	AC204604.3_FG008	AC204604.3_FGT008	CE13	+	200441643	200442539	896
					GrmzmPAE7.1	scaffold_6	GRMZM5G854948	GRMZM5G854948_T01	CE13	-	113598338	113603773	5435
					GrmzmPAE7.2			GRMZM5G854948_T02	CE13	-	113598338	113603773	5435
					GrmzmPAE8.1	scaffold_7	GRMZM2G160569	GRMZM2G160569_T01	CE13	+	168251112	168255445	4333
					GrmzmPAE8.2			GRMZM2G160569_T02	CE13	+	168251151	168255445	4294
					GrmzmPAE8.3			GRMZM2G160569_T03	CE13	+	168253410	168255445	2035
					GrmzmPAE9	scaffold_8	GRMZM2G066500	GRMZM2G066500_T01	CE13	-	38699709	38702801	3092
					GrmzmPAE10.1	scaffold_8	GRMZM2G141873	GRMZM2G141873_T01	CE13	-	133939325	133943723	4398
					GrmzmPAE10.2			GRMZM2G141873_T02	CE13	-	133939325	133943720	4395
					GrmzmPAE10.3			GRMZM2G141873_T03	CE13	-	133939325	133943715	4390
					GrmzmPAE10.4			GRMZM2G141873_T04	CE13	-	133939325	133943689	4364
					GrmzmPAE10.5			GRMZM2G141873_T05	CE13	-	133939325	133943653	4328
					GrmzmPAE10.6			GRMZM2G141873_T06	CE13	-	133939325	133943652	4327
					GrmzmPAE10.7			GRMZM2G141873_T07	CE13	-	133939325	133940613	1288
					GrmzmPAE11	scaffold_8	GRMZM2G418635	GRMZM2G418635_T01	CE13	+	164550604	164554464	3860
					GrmzmPAE12.1	scaffold_9	GRMZM2G117999	GRMZM2G117999_T01	CE13	+	117322280	117326093	3813
					GrmzmPAE12.2			GRMZM2G117999_T02	CE13	+	117322363	117325885	3522
					GrmzmPAE12.3			GRMZM2G117999_T03	CE13	+	117322458	117326093	3635
					GrmzmPAE12.4			GRMZM2G117999_T04	CE13	+	117322465	117326093	3628
