# Supplementary material for: Plant pectin acetylesterase structure and function: new insights from bioinformatic analysis
Source: BMC Genomics. 2017 Jun 8;18:456. doi: 10.1186/s12864-017-3833-0 (PMC5465549; doi:10.1186/s12864-017-3833-0)
Supplement: Supplementary file 11 — Multiple sequence alignment of plant PAEs. The PAE sequences retrieved from Uniprot were aligned using Muscle [36]. Conserved residues are marked in red (absolutely conserved). (XLSX 15.3 kb) [file 12864_2017_3833_MOESM11_ESM.xlsx]

## Sheet: Additional file 11
Clades		Species	Number	Locus	PAE	Uniprot accession number	Size (aa)
Bryophyte		Physcomitrella patens	1	Pp1s136_39V6	PhpatPAE1		451
		Selaginella moellendorffii	2		SemoePAE7	D8SZ00	385
					SemoePAE6	D8S7I0	415
Angiosperm	Monocotyledon	Brachypodium dystachion	7	BRADI1G20270	BradiPAE1	I1GRY7	412
				BRADI1G50397	BradiPAE2	I1H1E3	388
				BRADI2G12047	BradiPAE3	I1HF05	420
				BRADI2G38780	BradiPAE5	I1HMU2	437
				BRADI3G32865	BradiPAE9	I1I5Z8	401
				BRADI3G52600	BradiPAE10	I1ICY3	395
				BRADI5G20827	BradiPAE11	I1J1H3	391
		Oryza sativa	7	Os01g66830.1	OsPAE2	Q5JLW7	415
				Os01g66840.1	OsPAE3	Q5JLW6	400
				Os01g66850.1	OsPAE4	Q5JLW5	396
				Os01g74330.1	OsPAE5	Q5JL22	430
				Os02g47400.1	OsPAE6	Q6YVK6	397
				Os05g02120.1	OsPAE8	B9FKB0	437
				Os07g44070.1	OsPAE9	Q69UW6	411
		Sorghum bicolor	7	Sb02g040470.1	SbPAE2	C5X399	414
				Sb03g013070.1	SbPAE4.1		453
				Sb03g013070.2	SbPAE4.2		437
				Sb03g047440.1	SbPAE9	C5XJF0	431
				Sb04g030720.1	SbPAE10	C5Y0D2	398
				Sb06g027560.1	SbPAE11	C5YF71	390
				Sb09g001350.1	SbPAE12	B3VTB2	435
		Zea mays	6	GRMZM2G117999_T02	GrmzmPAE12.2	C0PGW1	419
				GRMZM2G141873_T02	GrmzmPAE10.2	K7VY73	434
				GRMZM2G156365_T03	GrmzmPAE1.3	B4FVG6	397
				GRMZM2G156365_T06	GrmzmPAE1.6
				GRMZM2G160569_T01	GrmzmPAE8.1	B4F9X6	413
				GRMZM2G160569_T02	GrmzmPAE8.2
				GRMZM2G164134_T01	GrmzmPAE3.1	A0A096SSK1	421
				GRMZM2G329002_T01	GrmzmPAE4.1	A0A096T935	453
	Dicotyledon	Arabidopsis lyrata	1	ARALYDRAFT_486713	AlPAE8	D7LST0	419
		Arabidopsis thaliana	12	AT1G09550.1	AtPAE1	F4I107	388
				AT1G57590.1	AtPAE2	F4I839	444
				AT2G46930.1	AtPAE3	O80731	416
				AT3G09405.1	AtPAE4	Q9SR23	409
				AT3G09410.1	AtPAE5	Q9SR22	427
				AT3G62060.1	AtPAE6	Q84JS1	419
				AT4G19410.1	AtPAE7	Q940J8	391
				AT4G19420.1	AtPAE8	Q6DBP4	397
				AT5G23870.3	AtPAE9	B9DFR3	451
				AT5G26670.1	AtPAE10	Q66GM8	416
				AT5G45280.2	AtPAE11	Q9FH82	391
				AT3G05910.1	AtPAE12	Q9SFF6	415
		Lactuca sativa	1	AAP72959.1	LasatPAE1	A1KXE1	395
		Linum usitatissimum	1	Lus10039238.g	LusPAE2	I6XNH8	692
		Litchi chinensis	1	ACF05806.1	LichiPAE1	B3V945	399
		Medicago truncatula	9	MTR1g085070	MedtrPAE1	G7IAD4	402
				MTR1g085620	MedtrPAE2	A0A072VYL4	405
				MTR4g124320	MedtrPAE5	G7JR41	421
				MTR5g042650	MedtrPAE6	G7JWK8	394
				MTR7g110900	MedtrPAE9.1	G7KVG4	415
				MTR7g110901	MedtrPAE9.2	G7KVG5	461
				MTR7g111280	MedtrPAE10	Q2HRU2	419
				MTR8g072000	MedtrPAE11	I6XNH8	692
				MTR8g072010	MedtrPAE12	G7L755	406
		Populus trichocarpa	4	POPTR_0003s03720g	PotriPAE2	A9PBM5	394
				POPTR_0004s24210g	PotriPAE3	B9N0N1	394
				POPTR_0004s24220g	PotriPAE4	B9N0N4	399
				POPTR_0012s13090g	PotriPAE8	B9I484	395
		Ricinus communis	4	RCOM_0867160	RicomPAE1	B9S1P6	442
				RCOM_1342620	RicomPAE4	B9RN21	422
				RCOM_1436870	RicomPAE5	B9RFS1	418
				RCOM_1583420	RicomPAE6	B9RIX3	449
		Theobroma cacao	6	Thecc1EG004967	TheccPAE1	A0A061DRP5	458
				Thecc1EG015185	TheccPAE2.2	A0A061G0Y0	381
				Thecc1EG015185	TheccPAE2.1	A0A061G081	406
				Thecc1EG015186	TheccPAE3	A0A061G216	406
				Thecc1EG016723	TheccPAE4	A0A061G7L1	401
				Thecc1EG046749	TheccPAE5	A0A061G739	399
		Vigna radiata	1	Vradi07g02600	VradiPAE1	Q41695	399
