# Supplementary material for: Plant pectin acetylesterase structure and function: new insights from bioinformatic analysis
Source: BMC Genomics. 2017 Jun 8;18:456. doi: 10.1186/s12864-017-3833-0 (PMC5465549; doi:10.1186/s12864-017-3833-0)
Supplement: Supplementary file 13 — Structure sequence alignment of bacterial and fungal PAEs with a fungal RGAE. The PAE sequences from some bacteria (paeY, yxiM) and fungi (yesY, rhgT, AN2528) were retrieved from Uniprot and structure-aligned with one fungal rhamnogalacturonan acetylesterase (PDB code: 1PP4) using Expresso and rendered using ESPript3 [72, 73]. Conserved residues are masked in red (absolutely conserved) or yellow. The catalytic triad in 1PP4 is indicated by a red star. Secondary structure elements of 1PP4 are shown at the top. α, β, n and T represent α-helix, β-strand, 310 helix and β-turn, respectively. (XLSX 13.3 kb) [file 12864_2017_3833_MOESM13_ESM.xlsx]

## Sheet: Arabidopsis
Name	Locus	ID of Tair	Number of introns	Number of exons	Full genomic length (bp)	Uniprot accession number	Length (aa)	Molecular weight (kDa)	Isoelectric point	SP	Prediction score on target P	Prediction of GPI-anchored	Length without SP (aa)	Molecular weight without SP (kDa)	Isoelectric point
AtPAE1	AT1G09550	AT1G09550.1	11	12	2595	F4I107	388	42.34	8.47	1;24	0.829	no (78.4 %)	364	39.68	8.62
AtPAE2	AT1G57590	AT1G57590.1	10	11	2404	F4I839	444	49.91	9.63	no	0.042	no (16.0 %)	444	49.91	9.41
AtPAE3	AT2G46930	AT2G46930.1	11	12	2829	O80731	416	45.94	7.28	1;25	0.946	no (81.8 %)	392	43.24	6.52
AtPAE4	AT3G09405	AT3G09405.1	11	12	3303	Q9SR23	409	45.74	6.75	no	0.259	no (42.2 %)	409	45.75	6.31
AtPAE5	AT3G09410	AT3G09410.1	11	12	2863	Q9SR22	427	47.63	7.18	no	0.070	no (37.3 %)	427	47.63	6.81
AtPAE6	AT3G62060	AT3G62060.1	12	12	3382	Q84JS1	419	46.47	6.22	1;20	0.964	no (74.8 %)	399	44.33	5.74
AtPAE7	AT4G19410	AT4G19410.1	11	12	2990	Q940J8	391	42.12	9.42	1;23	0.986	no (67.7%)	368	39.72	9.25
AtPAE8	AT4G19420	AT4G19420.1	12	12	3738	Q6DBP4	397	44.43	8.73	1;22	0.979	no (24.4 %)	375	41.82	8.96
AtPAE9	AT5G23870	AT5G23870.3	12	12	3423	B9DFR3	451	50.03	8.61	1;29	0.609	no (60.6 %)	422	46.94	8.81
AtPAE10	AT5G26670	AT5G26670.1	12	13	4158	Q66GM8	416	46.56	8.90	1;20	0.874	Weakly probable (99.3 %)	396	44.41	9.02
AtPAE11	AT5G45280	AT5G45280.2	11	12	2706	Q9FH82	391	42.00	8.79	1;23	0.989	no (42.5 %)	368	39.45	8.84
AtPAE12	AT3G05910	AT3G05910.1	12	12	4101	Q9SFF6	415	46.32	8.12	1;20	0.894	Probable (99.5 %)	395	44.3	8.3

## Sheet: Rice
Name	Locus	Uniprot accession number	Length (aa)	Molecular weight (kDa)	Isoelectric point	SP	Prediction score on target P	Prediction of GPI-anchored	Length without SP (aa)	Molecular weight without SP (kDa)	Isoelectric point
OsPAE1	Os01g21630		419	45.12	7.76	1;35	0.907	no (74.8 %)	384	41.55	7.62
OsPAE2	Os01g66830	Q5JLW7	414	45.40	5.88	1;39	0.261	no (10.1 %)	375	41.18	5.18
OsPAE3	Os01g66840	Q5JLW6	401	44.09	5.71	1;27	0.745	no (37.3 %)	374	41.13	5.29
OsPAE4	Os01g66850	Q5JLW5	403	44.33	5.64	1;29	0.857	no (57.2 %)	374	41.34	5.24
OsPAE5	Os01g74330	Q5JL22	431	48.43	7.90	1;43	0.111	no (13.3 %)	388	43.71	6.54
OsPAE6	Os02g47400	Q6YVK6	398	43.51	6.64	1;24	0.965	Weakly probable (99.2 %)	374	41.24	6.38
OsPAE7	Os04g51340	B9FKB0	467	50.41	8.10	1;19	0.019	no (67.7 %)	448	48.29	8.13
OsPAE8	Os05g02120		438	48.82	8.75	1;52	0.003	no (16 %)	386	43.45	8.61
OsPAE9	Os07g44070	Q69UW6	412	45.19	7.85	1;21	0.891	no (95.7 %)	391	43.10	8.12
OsPAE10	Os10g40290	Q7XCE7	473	53.18	6.16	1;23	0.857	no (34.8 %)	450	50.62	5.91
